# Supplementary material for: COVID-19 Vaccine and Death: Causality Algorithm According to the WHO Eligibility Diagnosis
Source: Diagnostics (Basel). 2021 May 26;11(6):955. doi: 10.3390/diagnostics11060955 (PMC8229116; doi:10.3390/diagnostics11060955)
Supplement: Supplementary file 1 [file diagnostics-11-00955-s001.zip]

Archive with 1 entries (1 files):
- diagnostics-1216623-supplementary.pdf
